# Supplementary material for: The Interaction Between Orientin and the Spike of SARS-CoV-2: An In Silico and Experimental Approach
Source: Viruses. 2025 Dec 31;18(1):61. doi: 10.3390/v18010061 (PMC12846643; doi:10.3390/v18010061)
Supplement: Supplementary file 1 [file viruses-18-00061-s001.zip]

Archive with 2 entries (2 files):
- viruses-4013178-supplementary.pdf
- viruses-4013178-supplementary_tables.xlsx
