# Supplementary material for: The Interaction Between Orientin and the Spike of SARS-CoV-2: An In Silico and Experimental Approach
Source: Viruses. 2025 Dec 31;18(1):61. doi: 10.3390/v18010061 (PMC12846643; doi:10.3390/v18010061)
Supplement: Supplementary file 1 [file viruses-18-00061-s001.zip › viruses-4013178-supplementary_tables.xlsx]

## Sheet: Table S1
Table S1: List of interaction amino acids residues between Orientin and receptors
Ligand	Receptor Structure	Residues
Orientin Binding Mode Number 2	RBD without ACE2 (file: PDBcode_6m0j-noACE2)	Tyr449, Glu484, Tyr489, Phe490, Leu492, Gln493 and Ser494
Orientin Binding Mode Number 15	RBD without antibody and ACE2 (file: PDBcode_7BZ5)	Arg403, Glu406, Lys417, Tyr453, Leu455, Gln493, Ser494, Tyr495 and Tyr505
Orientin Binding Mode Number 4	RBD with ACE2 (file: PDBcode_6m0j-ACE2)	ACE2: Lys31, Glu35, Asp38, Leu39. RBD: Tyr449, Leu452, Glu484, Phe490, Leu492, Gln493 and Ser494

## Sheet: Table S2
Table S2: List of amino acid residues that form hydrogen bonds with Orientin
Ligand	Receptor Structure	Residues	Hydrogen Bond
Orientin Binding Mode Number 2	RBD without ACE2 (file: PDBcode_6m0j-noACE2)	Glu484	Carboxyl oxygen of Glu484 side chain to Orientin benzene-1,2-diol hydrogen.
		Ser494	Main amino hydrogen of Ser494 to Orientin R-chain ring oxygens.
Orientin Binding Mode Number 15	RBD without antibody (file: PDBcode_7BZ5)	Lys417	Side chain amino hydrogen of Lys417 to Orientin benzene-1,3-diol hydroxyl oxygen.
		Gln493	Side chain carboxyl oxygen of Gln493 to Orientin benzene-1,2-diol hydroxyl oxygen.
		Glu406	Carboxyl hydroxyl oxygen of Glu406 to Orientin benzene-1,3-diol hydroxyl hydrogen.
Orientin Binding Mode Number 4	RBD with ACE2 (file: PDBcode_6m0j-ACE2)	Lys31(ACE2)	Side chain amino hydrogens of Lys31 to Orientin R-chain ring hydroxyl oxygen.
		Glu35(ACE2)	Carboxyl hydroxyl oxygen of Glu35 side chain to the same hydroxyl hydrogen interacting with Lys31.
		Asp38(ACE2)	Carboxyl hydroxyl oxygen of Asp38 side chain to Orientin benzene-1,2-diol hydroxyl hydrogen.
		Glu484(RBD)	Carboxyl oxygen of Glu484 side chain to one Orientin R-chain ring hydroxyl hydrogen.
		Glu484(RBD)	Hydroxyl oxygen of Glu484 side chain to another Orientin R-chain ring hydroxyl hydrogen.
		Ser494 (RBD)	Main amino hydrogen to Orientin R-chain ring hydroxyl oxygen.
		Leu492 (RBD)	Main carboxyl oxygen of Leu492 to the same hydroxyl hydrogen interacting with Ser494 with Orientin.
